# Supplementary material for: Use of Different Food Image Recognition Platforms in Dietary Assessment: Comparison Study
Source: JMIR Form Res. 2020 Dec 7;4(12):e15602. doi: 10.2196/15602 (PMC7752530; doi:10.2196/15602)
Supplement: Multimedia Appendix 2 [file formative_v4i12e15602_app2.zip]

Archive with 185 entries (185 files):
- Apple angle.jpg
- Apple clutter.jpg
- Apple container.jpg
- R Apple ideal.jpg
- R Apple light.jpg
- R Apple real life.jpg
- R Beer angle.jpg
- R Beer clutter.jpg
- R Beer container.jpg
- R Beer ideal.jpg
- R Beer light.jpg
- R Beer real life.jpg
- R Bread angle.jpg
- R Bread clutter.jpg
- R Bread container.jpg
- R Bread ideal.jpg
- R Bread light.jpg
- R Bread real life.jpg
- R Carrot angle.jpg
- R Carrot clutter.jpg
- R Carrot container.jpg
- R Carrot ideal.jpg
- R Carrot light.jpg
- R Carrot real life.jpg
- R Cauliflower angle.jpg
- R Cauliflower clutter.jpg
- R Cauliflower container.jpg
- R Cauliflower ideal.jpg
- R Cauliflower light.jpg
- R Cauliflower real life.jpg
- R Celery angle.jpg
- R Celery clutter.jpg
- R Celery container.jpg
- R Celery ideal.jpg
- R Celery light.jpg
- R Celery real life.jpg
- R Cereal angle.jpg
- R Cereal clutter.jpg
- R Cereal container.jpg
- R Cereal ideal.jpg
- R Cereal light.jpg
- R Cereal real life.jpg
- R Chips angle.jpg
- R Chips clutter.jpg
- R Chips container.jpg
- R Chips ideal.jpg
- R Chips light.jpg
- R Chips real life.jpg
- R Coffee angle.jpg
- R Coffee clutter.jpg
- R Coffee container.jpg
- R Coffee ideal.jpg
- R Coffee light.jpg
- R Coffee real life.jpg
- R Coke angle.jpg
- R Coke can angle.jpg
- R Coke can clutter.jpg
- R Coke can ideal.jpg
- R Coke can light.jpg
- R Coke can real life.jpg
- R Coke clutter.jpg
- R Coke container.jpg
- R Coke ideal.jpg
- R Coke light.jpg
- R Coke real life.jpg
- R Croissant angle.jpg
- R Croissant clutter.jpg
- R Croissant container.jpg
- R Croissant ideal.jpg
- R Croissant light.jpg
- R Croissant real life.jpg
- R Drumstick angle.jpg
- R Drumstick clutter.jpg
- R Drumstick container.jpg
- R Drumstick ideal.jpg
- R Drumstick light.jpg
- R Drumstick real life.jpg
- R Ham beans angle.jpg
- R Ham beans clutter.jpg
- R Ham beans container.jpg
- R Ham beans ideal.jpg
- R Ham beans light.jpg
- R Ham beans real life.jpg
- R Linguini angle.jpg
- R Linguini clutter.jpg
- R Linguini container.jpg
- R Linguini ideal.jpg
- R Linguini light.jpg
- R Linguini real life.jpg
- R Mango angle.jpg
- R Mango clutter.jpg
- R Mango container.jpg
- R Mango ideal.jpg
- R Mango light.jpg
- R Mango real life.jpg
- R Pancakes angle.jpg
- R Pancakes clutter.jpg
- R Pancakes container.jpg
- R Pancakes ideal.jpg
- R Pancakes light.jpg
- R Pancakes real life.jpg
- R Pizza angle.jpg
- R Pizza clutter.jpg
- R Pizza container.jpg
- R Pizza ideal.jpg
- R Pizza light.jpg
- R Pizza real life.jpg
- R Quiche angle.jpg
- R Quiche clutter.jpg
- R Quiche container.jpg
- R Quiche ideal.jpg
- R Quiche light.jpg
- R Quiche real life.jpg
- R Ravioli angle.jpg
- R Ravioli clutter.jpg
- R Ravioli container.jpg
- R Ravioli ideal.jpg
- R Ravioli light.jpg
- R Ravioli real life.jpg
- R Salad angle.jpg
- R Salad clutter.jpg
- R Salad container.jpg
- R Salad ideal.jpg
- R Salad light.jpg
- R Salad real life.jpg
- R Semi-skimmed milk angle.jpg
- R Semi-skimmed milk clutter.jpg
- R Semi-skimmed milk container.jpg
- R Semi-skimmed milk ideal.jpg
- R Semi-skimmed milk light.jpg
- R Semi-skimmed milk real life.jpg
- R Snickers angle.jpg
- R Snickers clutter.jpg
- R Snickers container.jpg
- R Snickers ideal.jpg
- R Snickers light.jpg
- R Snickers real life.jpg
- R Snickers with wrapping angle.jpg
- R Snickers with wrapping clutter.jpg
- R Snickers with wrapping container.jpg
- R Snickers with wrapping ideal.jpg
- R Snickers with wrapping light.jpg
- R Snickers with wrapping real life.jpg
- R Soy milk angle.jpg
- R Soy milk clutter.jpg
- R Soy milk container.jpg
- R Soy milk ideal.jpg
- R Soy milk light.jpg
- R Soy milk real life.jpg
- R Stew angle.jpg
- R Stew clutter.jpg
- R Stew container.jpg
- R Stew ideal.jpg
- R Stew light.jpg
- R Stew real life.jpg
- R Tea angle.jpg
- R Tea clutter.jpg
- R Tea container.jpg
- R Tea ideal.jpg
- R Tea light.jpg
- R Tea real life.jpg
- R Tikka masala angle.jpg
- R Tikka masala clutter.jpg
- R Tikka masala container.jpg
- R Tikka masala ideal.jpg
- R Tikka masala light.jpg
- R Tikka masala real life.jpg
- R Tomatosoup angle.jpg
- R Tomatosoup clutter.jpg
- R Tomatosoup container.jpg
- R Tomatosoup ideal.jpg
- R Tomatosoup light.jpg
- R Tomatosoup real life.jpg
- R Vanilla pudding angle.jpg
- R Vanilla pudding clutter.jpg
- R Vanilla pudding container.jpg
- R Vanilla pudding ideal.jpg
- R Vanilla pudding light.jpg
- R Vanilla pudding real life.jpg
- R Water angle.jpg
- R Water clutter.jpg
- R Water container.jpg
- R Water ideal.jpg
- R Water light.jpg
- R Water real life.jpg
